# Supplementary material for: Morphological and molecular identification of Diaporthe species in south-western China, with description of eight new species
Source: MycoKeys. 2021 Jan 14;77:65–95. doi: 10.3897/mycokeys.77.59852 (PMC7819953; doi:10.3897/mycokeys.77.59852)
Supplement: XML Treatment for Diaporthe camelliae-sinensis [file mycokeys.77.59852-treatment1.xml]

<!DOCTYPE tp:taxon-treatment
  PUBLIC "-//TaxonX//DTD Taxonomic Treatment Publishing DTD v0 20100105//EN" "tax-treatment-NSO.dtd">
<tp:taxon-treatment xmlns:tp="http://www.plazi.org/taxpub"><tp:treatment-meta><kwd-group><label>Taxon classification</label><kwd><named-content xmlns:xlink="http://www.w3.org/1999/xlink" content-type="kingdom">Fungi</named-content></kwd></kwd-group><mixed-citation publication-type="journal"><person-group><name><surname>Sun</surname><given-names>Wenxiu</given-names></name><name><surname>Huang</surname><given-names>Shengting</given-names></name><name><surname>Xia</surname><given-names>Jiwen</given-names></name><name><surname>Zhang</surname><given-names>Xiuguo</given-names></name><name><surname>Li</surname><given-names>Zhuang</given-names></name></person-group><article-title>Morphological and molecular identification of <italic><tp:taxon-name><tp:taxon-name-part taxon-name-part-type="genus" reg="Diaporthe">Diaporthe</tp:taxon-name-part></tp:taxon-name></italic> species in south-western China, with description of eight new species</article-title><source>MycoKeys</source><day>14</day><month>1</month><year>2021</year><volume>77</volume><fpage>65</fpage><lpage>95</lpage><pub-id pub-id-type="doi">10.3897/mycokeys.77.59852</pub-id></mixed-citation></tp:treatment-meta><tp:nomenclature><tp:taxon-name><object-id xmlns:xlink="http://www.w3.org/1999/xlink" content-type="arpha" xlink:type="simple">0DE548B0-B15D-5939-BDFE-852AC226BCB8</object-id>
              <tp:taxon-name-part taxon-name-part-type="genus" reg="Diaporthe">Diaporthe</tp:taxon-name-part>
              <tp:taxon-name-part taxon-name-part-type="species" reg="camelliae-sinensis">camelliae-sinensis</tp:taxon-name-part>
              <object-id xmlns:xlink="http://www.w3.org/1999/xlink" content-type="mycobank" xlink:type="simple">837600</object-id>
            </tp:taxon-name><tp:taxon-authority>S.T. Huang, J.W. Xia, X.G. Zhang &amp; Z. Li</tp:taxon-authority><tp:taxon-status xmlns:xlink="http://www.w3.org/1999/xlink" xlink:type="simple">sp. nov.</tp:taxon-status><xref ref-type="fig" rid="F3">Figure 2</xref></tp:nomenclature><tp:treatment-sec sec-type="etymology" id="SECID0EXECI"><title>Etymology.</title><p>Named after the host <italic><tp:taxon-name><tp:taxon-name-part taxon-name-part-type="genus" reg="Camellia">Camellia</tp:taxon-name-part> <tp:taxon-name-part taxon-name-part-type="species" reg="sinensis">sinensis</tp:taxon-name-part></tp:taxon-name></italic> on which it was collected.</p><fig id="F3" position="float" orientation="portrait"><object-id xmlns:xlink="http://www.w3.org/1999/xlink" content-type="doi" xlink:type="simple">10.3897/mycokeys.77.59852.figure2</object-id><object-id xmlns:xlink="http://www.w3.org/1999/xlink" content-type="arpha" xlink:type="simple">2F7A1585-83DA-54AE-B45E-C1B218263A97</object-id><label>Figure 2.</label><caption><p><italic><tp:taxon-name><tp:taxon-name-part taxon-name-part-type="genus" reg="Diaporthe">Diaporthe</tp:taxon-name-part> <tp:taxon-name-part taxon-name-part-type="species" reg="camelliae-sinensis">camelliae-sinensis</tp:taxon-name-part></tp:taxon-name></italic> (SAUCC194.92) <bold>a</bold> leaf of host plant <bold>b, c</bold> surface (<bold>b</bold>) and reverse (<bold>c</bold>) sides of colony after incubation for 15 days on <abbrev xmlns:xlink="http://www.w3.org/1999/xlink" xlink:title="potato dextrose agar" id="ABBRID0EDGCI" xlink:type="simple">PDA</abbrev><bold>d</bold> conidiomata <bold>e–h</bold> conidiophores and conidiogenous cells <bold>i</bold> beta conidia <bold>j–l</bold> alpha conidia and beta conidia <bold>m</bold> alpha conidia. Scale bars: 10 μm (<bold>e–m</bold>).</p></caption><graphic xmlns:xlink="http://www.w3.org/1999/xlink" xlink:href="mycokeys-77-065-g002.jpg" position="float" orientation="portrait" xlink:type="simple" id="oo_497505.jpg"><uri content-type="original_file" xlink:type="simple">https://binary.pensoft.net/fig/497505</uri></graphic></fig></tp:treatment-sec><tp:treatment-sec sec-type="diagnosis" id="SECID0EYGCI"><title>Diagnosis.</title><p><italic><tp:taxon-name><tp:taxon-name-part taxon-name-part-type="genus" reg="Diaporthe">Diaporthe</tp:taxon-name-part> <tp:taxon-name-part taxon-name-part-type="species" reg="camelliae-sinensis">camelliae-sinensis</tp:taxon-name-part></tp:taxon-name></italic> can be distinguished from the closely related species <italic><tp:taxon-name><tp:taxon-name-part taxon-name-part-type="genus" reg="Diaporthe">D.</tp:taxon-name-part> <tp:taxon-name-part taxon-name-part-type="species" reg="macintoshii">macintoshii</tp:taxon-name-part></tp:taxon-name></italic> R.G. Shivas et al. and <italic><tp:taxon-name><tp:taxon-name-part taxon-name-part-type="genus" reg="Diaporthe">D.</tp:taxon-name-part> <tp:taxon-name-part taxon-name-part-type="species" reg="vangueriae">vangueriae</tp:taxon-name-part></tp:taxon-name></italic> Crous based on <abbrev xmlns:xlink="http://www.w3.org/1999/xlink" xlink:title="internal transcribed spacer region" id="ABBRID0E6HCI" xlink:type="simple">ITS</abbrev>, <italic><abbrev xmlns:xlink="http://www.w3.org/1999/xlink" xlink:title="β-tubulin" id="ABBRID0EEICI" xlink:type="simple">TUB</abbrev></italic> and <italic><abbrev xmlns:xlink="http://www.w3.org/1999/xlink" xlink:title="translation elongation factor 1-α" id="ABBRID0EJICI" xlink:type="simple">TEF</abbrev></italic> loci. <italic><tp:taxon-name><tp:taxon-name-part taxon-name-part-type="genus" reg="Diaporthe">Diaporthe</tp:taxon-name-part> <tp:taxon-name-part taxon-name-part-type="species" reg="camelliae-sinensis">camelliae-sinensis</tp:taxon-name-part></tp:taxon-name></italic> differs from <italic><tp:taxon-name><tp:taxon-name-part taxon-name-part-type="genus" reg="Diaporthe">D.</tp:taxon-name-part> <tp:taxon-name-part taxon-name-part-type="species" reg="macintoshii">macintoshii</tp:taxon-name-part></tp:taxon-name></italic> in smaller α-conidia and from <italic><tp:taxon-name><tp:taxon-name-part taxon-name-part-type="genus" reg="Diaporthe">D.</tp:taxon-name-part> <tp:taxon-name-part taxon-name-part-type="species" reg="vangueriae">vangueriae</tp:taxon-name-part></tp:taxon-name></italic> in shorter β-conidia.</p></tp:treatment-sec><tp:treatment-sec sec-type="material" id="SECID0EOJCI"><title>Type.</title><p>China, Yunnan Province: Xishuangbanna Tropical Botanical Garden, Chinese Academy of Sciences, on infected leaves of <italic><tp:taxon-name><tp:taxon-name-part taxon-name-part-type="genus" reg="Camellia">Camellia</tp:taxon-name-part> <tp:taxon-name-part taxon-name-part-type="species" reg="sinensis">sinensis</tp:taxon-name-part></tp:taxon-name></italic>. 19 April 2019, S.T. Huang, HSAUP194.92, holotype, ex-holotype living culture SAUCC194.92.</p></tp:treatment-sec><tp:treatment-sec sec-type="description" id="SECID0E6JCI"><title>Description.</title><p>Asexual morph: Conidiomata pycnidial, multi-pycnidia grouped together, globose, black, erumpent, coated with white hyphae, thick-walled, exuding creamy to yellowish conidial droplets from central ostioles. Conidiophores hyaline, smooth, septate, branched, densely aggregated, cylindrical, straight to sinuous, swelling at the base, tapering towards the apex, 10–15 × 1.5–2 μm. Conidiogenous cells 8.5–12 × 2–2.8 μm, phialidic, cylindrical, terminal, slightly tapering towards the apex. Alpha conidia, hyaline, smooth, aseptate, ellipsoidal to fusoid, 2–4 guttulate, apex subobtuse, base subtruncate, 7.5–10 × 1.8–2.5 µm (mean = 8.5 × 2.2 μm, n = 20). Beta conidia hyaline, aseptate, filiform, sigmoid to lunate, mostly curved through 90–180°, tapering towards the apex, base truncate, 20–30 × 1.2–1.6 µm (mean = 25.6 × 1.3 μm, n = 20). Gamma conidia and sexual morph not observed.</p></tp:treatment-sec><tp:treatment-sec sec-type="description" id="SECID0EEKCI"><title>Culture characteristics.</title><p>Pure culture was isolated by subbing hyphal tips growing from surface sterilized diseased material. Colonies on <abbrev xmlns:xlink="http://www.w3.org/1999/xlink" xlink:title="potato dextrose agar" id="ABBRID0EKKCI" xlink:type="simple">PDA</abbrev> cover the Petri dish diameter after incubation for 15 days in dark conditions at 25 °C, cottony and radially with abundant aerial mycelium, sparse in the margin. With a tanned concentric ring of dense hyphae, white on surface side, white to pale yellow on reverse side.</p></tp:treatment-sec><tp:treatment-sec sec-type="material" id="SECID0EOKCI"><title>Additional specimens examined.</title><p>China, Yunnan Province: Xishuangbanna Tropical Botanical Garden, Chinese Academy of Sciences, 19 April 2019, S.T. Huang. On infected leaves of <italic><tp:taxon-name><tp:taxon-name-part taxon-name-part-type="genus" reg="Castanea">Castanea</tp:taxon-name-part> <tp:taxon-name-part taxon-name-part-type="species" reg="mollissima">mollissima</tp:taxon-name-part></tp:taxon-name></italic>, HSAUP194.103 and HSAUP194.104 paratype, living culture SAUCC194.103 and SAUCC194.104; on diseased leaves of <italic><tp:taxon-name><tp:taxon-name-part taxon-name-part-type="genus" reg="Machilus">Machilus</tp:taxon-name-part> <tp:taxon-name-part taxon-name-part-type="species" reg="pingii">pingii</tp:taxon-name-part></tp:taxon-name></italic>, HSAUP194.108 paratype, living culture SAUCC194.108.</p></tp:treatment-sec><tp:treatment-sec sec-type="notes" id="SECID0EKLCI"><title>Notes.</title><p>Four isolates are clustered in a clade distinct from its closest phylogenetic neighbor, <italic><tp:taxon-name><tp:taxon-name-part taxon-name-part-type="genus" reg="Diaporthe">D.</tp:taxon-name-part> <tp:taxon-name-part taxon-name-part-type="species" reg="macintoshii">macintoshii</tp:taxon-name-part></tp:taxon-name></italic> and <italic><tp:taxon-name><tp:taxon-name-part taxon-name-part-type="genus" reg="Diaporthe">D.</tp:taxon-name-part> <tp:taxon-name-part taxon-name-part-type="species" reg="vangueriae">vangueriae</tp:taxon-name-part></tp:taxon-name></italic>. <italic><tp:taxon-name><tp:taxon-name-part taxon-name-part-type="genus" reg="Diaporthe">Diaporthe</tp:taxon-name-part> <tp:taxon-name-part taxon-name-part-type="species" reg="camelliae-sinensis">camelliae-sinensis</tp:taxon-name-part></tp:taxon-name></italic> can be distinguished from <italic><tp:taxon-name><tp:taxon-name-part taxon-name-part-type="genus" reg="Diaporthe">D.</tp:taxon-name-part> <tp:taxon-name-part taxon-name-part-type="species" reg="macintoshii">macintoshii</tp:taxon-name-part></tp:taxon-name></italic> in <abbrev xmlns:xlink="http://www.w3.org/1999/xlink" xlink:title="internal transcribed spacer region" id="ABBRID0E3MCI" xlink:type="simple">ITS</abbrev>, <italic><abbrev xmlns:xlink="http://www.w3.org/1999/xlink" xlink:title="β-tubulin" id="ABBRID0EBNCI" xlink:type="simple">TUB</abbrev></italic> and <italic><abbrev xmlns:xlink="http://www.w3.org/1999/xlink" xlink:title="translation elongation factor 1-α" id="ABBRID0EGNCI" xlink:type="simple">TEF</abbrev></italic> loci (23/558 in <abbrev xmlns:xlink="http://www.w3.org/1999/xlink" xlink:title="internal transcribed spacer region" id="ABBRID0EKNCI" xlink:type="simple">ITS</abbrev>, 2/463 in <italic><abbrev xmlns:xlink="http://www.w3.org/1999/xlink" xlink:title="β-tubulin" id="ABBRID0EPNCI" xlink:type="simple">TUB</abbrev></italic> and 20/328 in <italic><abbrev xmlns:xlink="http://www.w3.org/1999/xlink" xlink:title="translation elongation factor 1-α" id="ABBRID0EUNCI" xlink:type="simple">TEF</abbrev></italic>); from <italic><tp:taxon-name><tp:taxon-name-part taxon-name-part-type="genus" reg="Diaporthe">D.</tp:taxon-name-part> <tp:taxon-name-part taxon-name-part-type="species" reg="vangueriae">vangueriae</tp:taxon-name-part></tp:taxon-name></italic> in <abbrev xmlns:xlink="http://www.w3.org/1999/xlink" xlink:title="internal transcribed spacer region" id="ABBRID0EDOCI" xlink:type="simple">ITS</abbrev> and <italic><abbrev xmlns:xlink="http://www.w3.org/1999/xlink" xlink:title="β-tubulin" id="ABBRID0EIOCI" xlink:type="simple">TUB</abbrev></italic> loci (23/558 in <abbrev xmlns:xlink="http://www.w3.org/1999/xlink" xlink:title="internal transcribed spacer region" id="ABBRID0EMOCI" xlink:type="simple">ITS</abbrev> and 1/423 in <italic><abbrev xmlns:xlink="http://www.w3.org/1999/xlink" xlink:title="β-tubulin" id="ABBRID0EROCI" xlink:type="simple">TUB</abbrev></italic>). Morphologically, <italic><tp:taxon-name><tp:taxon-name-part taxon-name-part-type="genus" reg="Diaporthe">Diaporthe</tp:taxon-name-part> <tp:taxon-name-part taxon-name-part-type="species" reg="camelliae-sinensis">camelliae-sinensis</tp:taxon-name-part></tp:taxon-name></italic> differs from <italic><tp:taxon-name><tp:taxon-name-part taxon-name-part-type="genus" reg="Diaporthe">D.</tp:taxon-name-part> <tp:taxon-name-part taxon-name-part-type="species" reg="macintoshii">macintoshii</tp:taxon-name-part></tp:taxon-name></italic> in having guttulate alpha conidia and smaller alpha conidia (7.5–10 × 1.8–2.5 vs. 8.0–11.0 × 2.0–3.0 μm) (<xref ref-type="bibr" rid="B55">Thompson et al. 2015</xref>). Furthermore, <italic><tp:taxon-name><tp:taxon-name-part taxon-name-part-type="genus" reg="Diaporthe">Diaporthe</tp:taxon-name-part> <tp:taxon-name-part taxon-name-part-type="species" reg="camelliae-sinensis">camelliae-sinensis</tp:taxon-name-part></tp:taxon-name></italic> differs from <italic><tp:taxon-name><tp:taxon-name-part taxon-name-part-type="genus" reg="Diaporthe">D.</tp:taxon-name-part> <tp:taxon-name-part taxon-name-part-type="species" reg="vangueriae">vangueriae</tp:taxon-name-part></tp:taxon-name></italic> in shorter beta conidia (20–30 × 1.2–1.6 vs. 28–35 × 1.5–2.0 μm) and <italic><tp:taxon-name><tp:taxon-name-part taxon-name-part-type="genus" reg="Diaporthe">D.</tp:taxon-name-part> <tp:taxon-name-part taxon-name-part-type="species" reg="camelliae-sinensis">camelliae-sinensis</tp:taxon-name-part></tp:taxon-name></italic> can produce alpha conidia, but <italic><tp:taxon-name><tp:taxon-name-part taxon-name-part-type="genus" reg="Diaporthe">D.</tp:taxon-name-part> <tp:taxon-name-part taxon-name-part-type="species" reg="vangueriae">vangueriae</tp:taxon-name-part></tp:taxon-name></italic> could not (<xref ref-type="bibr" rid="B8">Crous et al. 2014</xref>).</p></tp:treatment-sec><ref-list><ref id="B55"><mixed-citation xmlns:xlink="http://www.w3.org/1999/xlink" xlink:type="simple"><person-group><name name-style="western"><surname>Thompson</surname><given-names>SM</given-names></name><name name-style="western"><surname>Tan</surname><given-names>YP</given-names></name><name name-style="western"><surname>Shivas</surname><given-names>RG</given-names></name><name name-style="western"><surname>Neate</surname><given-names>SM</given-names></name><name name-style="western"><surname>Morin</surname><given-names>L</given-names></name><name name-style="western"><surname>Bissett</surname><given-names>A</given-names></name><name name-style="western"><surname>Aitken</surname><given-names>EAB</given-names></name></person-group> (<year>2015</year>) <article-title>Green and brown bridges between weeds and crops reveal novel <italic><tp:taxon-name><tp:taxon-name-part taxon-name-part-type="genus">Diaporthe</tp:taxon-name-part></tp:taxon-name></italic> species in Australia.</article-title><source>Persoonia</source><volume>35</volume>(<issue>1</issue>): <fpage>39</fpage>–<lpage>49</lpage>. <ext-link xlink:type="simple" ext-link-type="doi" xlink:href="10.3767/003158515X687506">https://doi.org/10.3767/003158515X687506</ext-link></mixed-citation></ref><ref id="B8"><mixed-citation xmlns:xlink="http://www.w3.org/1999/xlink" xlink:type="simple"><person-group><name name-style="western"><surname>Crous</surname><given-names>PW</given-names></name><name name-style="western"><surname>Shivas</surname><given-names>RG</given-names></name><name name-style="western"><surname>Quaedvlieg</surname><given-names>W</given-names></name><name name-style="western"><surname>van der Bank</surname><given-names>M</given-names></name><name name-style="western"><surname>Zhang</surname><given-names>Y</given-names></name><name name-style="western"><surname>Summerell</surname><given-names>BA</given-names></name><name name-style="western"><surname>Guarro</surname><given-names>J</given-names></name><name name-style="western"><surname>Wingfield</surname><given-names>MJ</given-names></name><name name-style="western"><surname>Wood</surname><given-names>AR</given-names></name><name name-style="western"><surname>Alfenas</surname><given-names>AC</given-names></name></person-group> (<year>2014</year>) <article-title>Fungal planet description sheets: 214–280.</article-title><source>Persoonia</source><volume>32</volume>(<issue>1</issue>): <fpage>184</fpage>–<lpage>306</lpage>. <ext-link xlink:type="simple" ext-link-type="doi" xlink:href="10.3767/003158514X682395">https://doi.org/10.3767/003158514X682395</ext-link></mixed-citation></ref></ref-list></tp:taxon-treatment>
