# Supplementary material for: Morphological and molecular identification of Diaporthe species in south-western China, with description of eight new species
Source: MycoKeys. 2021 Jan 14;77:65–95. doi: 10.3897/mycokeys.77.59852 (PMC7819953; doi:10.3897/mycokeys.77.59852)
Supplement: XML Treatment for Diaporthe grandiflori [file mycokeys.77.59852-treatment2.xml]

<!DOCTYPE tp:taxon-treatment
  PUBLIC "-//TaxonX//DTD Taxonomic Treatment Publishing DTD v0 20100105//EN" "tax-treatment-NSO.dtd">
<tp:taxon-treatment xmlns:tp="http://www.plazi.org/taxpub"><tp:treatment-meta><kwd-group><label>Taxon classification</label><kwd><named-content xmlns:xlink="http://www.w3.org/1999/xlink" content-type="kingdom">Fungi</named-content></kwd></kwd-group><mixed-citation publication-type="journal"><person-group><name><surname>Sun</surname><given-names>Wenxiu</given-names></name><name><surname>Huang</surname><given-names>Shengting</given-names></name><name><surname>Xia</surname><given-names>Jiwen</given-names></name><name><surname>Zhang</surname><given-names>Xiuguo</given-names></name><name><surname>Li</surname><given-names>Zhuang</given-names></name></person-group><article-title>Morphological and molecular identification of <italic><tp:taxon-name><tp:taxon-name-part taxon-name-part-type="genus" reg="Diaporthe">Diaporthe</tp:taxon-name-part></tp:taxon-name></italic> species in south-western China, with description of eight new species</article-title><source>MycoKeys</source><day>14</day><month>1</month><year>2021</year><volume>77</volume><fpage>65</fpage><lpage>95</lpage><pub-id pub-id-type="doi">10.3897/mycokeys.77.59852</pub-id></mixed-citation></tp:treatment-meta><tp:nomenclature><tp:taxon-name><object-id xmlns:xlink="http://www.w3.org/1999/xlink" content-type="arpha" xlink:type="simple">1A2EBCE2-3B37-5E62-8686-51F5666ADB69</object-id>
              <tp:taxon-name-part taxon-name-part-type="genus" reg="Diaporthe">Diaporthe</tp:taxon-name-part>
              <tp:taxon-name-part taxon-name-part-type="species" reg="grandiflori">grandiflori</tp:taxon-name-part>
              <object-id xmlns:xlink="http://www.w3.org/1999/xlink" content-type="mycobank" xlink:type="simple">837591</object-id>
            </tp:taxon-name><tp:taxon-authority>S.T. Huang, J.W. Xia, X.G. Zhang &amp; Z. Li</tp:taxon-authority><tp:taxon-status xmlns:xlink="http://www.w3.org/1999/xlink" xlink:type="simple">sp. nov.</tp:taxon-status><xref ref-type="fig" rid="F4">Figure 3</xref></tp:nomenclature><tp:treatment-sec sec-type="etymology" id="SECID0EMSCI"><title>Etymology.</title><p>Named after the host <italic><tp:taxon-name><tp:taxon-name-part taxon-name-part-type="genus" reg="Heterostemma">Heterostemma</tp:taxon-name-part> <tp:taxon-name-part taxon-name-part-type="species" reg="grandiflorum">grandiflorum</tp:taxon-name-part></tp:taxon-name></italic> on which it was collected.</p></tp:treatment-sec><tp:treatment-sec sec-type="diagnosis" id="SECID0E4SCI"><title>Diagnosis.</title><p><italic><tp:taxon-name><tp:taxon-name-part taxon-name-part-type="genus" reg="Diaporthe">Diaporthe</tp:taxon-name-part> <tp:taxon-name-part taxon-name-part-type="species" reg="grandiflori">grandiflori</tp:taxon-name-part></tp:taxon-name></italic> can be distinguished from the phylogenetically closely related species <italic><tp:taxon-name><tp:taxon-name-part taxon-name-part-type="genus" reg="Diaporthe">D.</tp:taxon-name-part> <tp:taxon-name-part taxon-name-part-type="species" reg="penetriteum">penetriteum</tp:taxon-name-part></tp:taxon-name></italic> Y.H. Gao &amp; L. Cai in larger α-conidia and β-conidia.</p><fig id="F4" position="float" orientation="portrait"><object-id xmlns:xlink="http://www.w3.org/1999/xlink" content-type="doi" xlink:type="simple">10.3897/mycokeys.77.59852.figure3</object-id><object-id xmlns:xlink="http://www.w3.org/1999/xlink" content-type="arpha" xlink:type="simple">98B12FAF-D6F6-5C79-B643-4950425613D8</object-id><label>Figure 3.</label><caption><p><italic><tp:taxon-name><tp:taxon-name-part taxon-name-part-type="genus" reg="Diaporthe">Diaporthe</tp:taxon-name-part> <tp:taxon-name-part taxon-name-part-type="species" reg="grandiflori">grandiflori</tp:taxon-name-part></tp:taxon-name></italic> (SAUCC194.84) <bold>a</bold> leaf of <italic><tp:taxon-name><tp:taxon-name-part taxon-name-part-type="genus" reg="Heterostemma">Heterostemma</tp:taxon-name-part> <tp:taxon-name-part taxon-name-part-type="species" reg="grandiflorum">grandiflorum</tp:taxon-name-part></tp:taxon-name></italic><bold>b, c</bold> surface (<bold>b</bold>) and reverse (<bold>c</bold>) sides of colony after incubation for 15 days on <abbrev xmlns:xlink="http://www.w3.org/1999/xlink" xlink:title="potato dextrose agar" id="ABBRID0E6UCI" xlink:type="simple">PDA</abbrev><bold>d</bold> conidiomata <bold>e</bold> conidiophores and conidiogenous cells <bold>f</bold> alpha conidia <bold>g, i</bold> alpha conidia and beta conidia <bold>h</bold> beta conidia. Scale bars: 10 μm (<bold>e–i</bold>).</p></caption><graphic xmlns:xlink="http://www.w3.org/1999/xlink" xlink:href="mycokeys-77-065-g003.jpg" position="float" orientation="portrait" xlink:type="simple" id="oo_497506.jpg"><uri content-type="original_file" xlink:type="simple">https://binary.pensoft.net/fig/497506</uri></graphic></fig></tp:treatment-sec><tp:treatment-sec sec-type="material" id="SECID0EUVCI"><title>Type.</title><p>China, Yunnan Province: Xishuangbanna Tropical Botanical Garden, Chinese Academy of Sciences, on infected leaves of <italic><tp:taxon-name><tp:taxon-name-part taxon-name-part-type="genus" reg="Heterostemma">Heterostemma</tp:taxon-name-part> <tp:taxon-name-part taxon-name-part-type="species" reg="grandiflorum">grandiflorum</tp:taxon-name-part></tp:taxon-name></italic>. 19 April 2019, S.T. Huang, HSAUP194.84, holotype, ex-holotype living culture SAUCC194.84.</p></tp:treatment-sec><tp:treatment-sec sec-type="description" id="SECID0EFWCI"><title>Description.</title><p>Asexual morph: Conidiomata pycnidial, subglobose to globose, solitary or aggregated in groups, black, erumpent, coated with white hyphae, thick-walled, exuding golden yellow spiral conidial cirrus from ostiole. Conidiophores hyaline, smooth, septate, branched, densely aggregated, cylindrical, straight to slightly sinuous, 9.5–16.5 × 1.9–2.8 μm. Conidiogenous cells 19.0–22.8 × 1.4–2.4 μm, cylindrical, multi-guttulate, terminal, tapering towards the apex. Alpha conidia abundant in culture, biguttulate, hyaline, smooth, aseptate, ellipsoidal, apex subobtuse, base subtruncate, 6.3–8.3 × 2.8–3.3 µm (mean = 7.5 × 2.9 μm, n = 20). Beta conidia, not numerous, hyaline, aseptate, filiform, slightly curved, tapering towards the apex, 21.5–30.5 × 1.5–2.1 µm (mean = 24.0 × 1.7 μm, n = 20). Gamma conidia not observed. Sexual morph not observed.</p></tp:treatment-sec><tp:treatment-sec sec-type="description" id="SECID0EKWCI"><title>Culture characteristics.</title><p>Pure culture was isolated by subbing hyphal tips growing from surface sterilized plant material. Colonies on <abbrev xmlns:xlink="http://www.w3.org/1999/xlink" xlink:title="potato dextrose agar" id="ABBRID0EQWCI" xlink:type="simple">PDA</abbrev> cover the Petri dish after 15 days kept in dark conditions at 25 °C, cottony with abundant aerial mycelium, white on surface side, white to grayish on reverse.</p></tp:treatment-sec><tp:treatment-sec sec-type="notes" id="SECID0EUWCI"><title>Notes.</title><p>Phylogenetic analysis of a combined five loci showed that <italic><tp:taxon-name><tp:taxon-name-part taxon-name-part-type="genus" reg="Diaporthe">D.</tp:taxon-name-part> <tp:taxon-name-part taxon-name-part-type="species" reg="grandiflori">grandiflori</tp:taxon-name-part></tp:taxon-name></italic> (strain SAUCC194.84) formed an independent clade (Fig. <xref ref-type="fig" rid="F1">1</xref>) and is phylogenetically distinct from <italic><tp:taxon-name><tp:taxon-name-part taxon-name-part-type="genus" reg="Diaporthe">D.</tp:taxon-name-part> <tp:taxon-name-part taxon-name-part-type="species" reg="penetriteum">penetriteum</tp:taxon-name-part></tp:taxon-name></italic>. This species can be easily distinguished from <italic><tp:taxon-name><tp:taxon-name-part taxon-name-part-type="genus" reg="Diaporthe">D.</tp:taxon-name-part> <tp:taxon-name-part taxon-name-part-type="species" reg="penetriteum">penetriteum</tp:taxon-name-part></tp:taxon-name></italic> by 87 nucleotides difference concatenated alignment (24 in the <abbrev xmlns:xlink="http://www.w3.org/1999/xlink" xlink:title="internal transcribed spacer region" id="ABBRID0E6XCI" xlink:type="simple">ITS</abbrev> region, 1 <italic><abbrev xmlns:xlink="http://www.w3.org/1999/xlink" xlink:title="β-tubulin" id="ABBRID0EEYCI" xlink:type="simple">TUB</abbrev></italic>, 41 <italic><abbrev xmlns:xlink="http://www.w3.org/1999/xlink" xlink:title="calmodulin" id="ABBRID0EJYCI" xlink:type="simple">CAL</abbrev></italic> and 21 <italic><abbrev xmlns:xlink="http://www.w3.org/1999/xlink" xlink:title="histone" xlink:type="simple">HIS</abbrev></italic>). Morphologically, <italic><tp:taxon-name><tp:taxon-name-part taxon-name-part-type="genus" reg="Diaporthe">D.</tp:taxon-name-part> <tp:taxon-name-part taxon-name-part-type="species" reg="grandiflori">grandiflori</tp:taxon-name-part></tp:taxon-name></italic> differs from <italic><tp:taxon-name><tp:taxon-name-part taxon-name-part-type="genus" reg="Diaporthe">D.</tp:taxon-name-part> <tp:taxon-name-part taxon-name-part-type="species" reg="penetriteum">penetriteum</tp:taxon-name-part></tp:taxon-name></italic> in larger α-conidia (6.3–8.3 × 2.8–3.3 vs. 4.5–5.5 × 1.5–2.5 μm) and longer β-conidia (21.5–30.5 × 1.5–2.1 vs. 16.5–27.5 × 1.0–2.0 μm) (<xref ref-type="bibr" rid="B19">Gao et al. 2016</xref>).</p></tp:treatment-sec><tp:treatment-sec><!--Section generated to contain objects referenced in tp:taxon-treatment.--><fig id="F1" position="float" orientation="portrait"><object-id xmlns:xlink="http://www.w3.org/1999/xlink" content-type="doi" xlink:type="simple">10.3897/mycokeys.77.59852.figure1</object-id><object-id xmlns:xlink="http://www.w3.org/1999/xlink" content-type="arpha" xlink:type="simple">91F3C933-1221-5C4F-8A3C-33690C76731F</object-id><label>Figure 1.</label><caption><p>Phylogram of <italic><tp:taxon-name><tp:taxon-name-part taxon-name-part-type="genus" reg="Diaporthe">Diaporthe</tp:taxon-name-part></tp:taxon-name></italic> based on combined <abbrev xmlns:xlink="http://www.w3.org/1999/xlink" xlink:title="internal transcribed spacer region" id="ABBRID0EPBCI" xlink:type="simple">ITS</abbrev>, <italic><abbrev xmlns:xlink="http://www.w3.org/1999/xlink" xlink:title="β-tubulin" id="ABBRID0EUBCI" xlink:type="simple">TUB</abbrev></italic>, <italic><abbrev xmlns:xlink="http://www.w3.org/1999/xlink" xlink:title="translation elongation factor 1-α" id="ABBRID0EZBCI" xlink:type="simple">TEF</abbrev></italic>, <italic><abbrev xmlns:xlink="http://www.w3.org/1999/xlink" xlink:title="calmodulin" id="ABBRID0E5BCI" xlink:type="simple">CAL</abbrev></italic> and <italic><abbrev xmlns:xlink="http://www.w3.org/1999/xlink" xlink:title="histone" xlink:type="simple">HIS</abbrev></italic> genes. The <abbrev xmlns:xlink="http://www.w3.org/1999/xlink" xlink:title="maximum likelihood" id="ABBRID0ENCCI" xlink:type="simple">ML</abbrev> and <abbrev xmlns:xlink="http://www.w3.org/1999/xlink" xlink:title="Bayesian inference" id="ABBRID0ERCCI" xlink:type="simple">BI</abbrev> bootstrap support values above 50% and 0.90 BYPP are shown at the first and second position, respectively. Strains marked with “*” are ex-type or ex-epitype. Strains from this study are shown in red. Three branches were shortened to fit the page size – these are indicated by symbol (//) with indication number showing how many times they are shortened.</p></caption><graphic xmlns:xlink="http://www.w3.org/1999/xlink" xlink:href="mycokeys-77-065-g001.jpg" position="float" orientation="portrait" xlink:type="simple" id="oo_497579.jpg"><uri content-type="original_file" xlink:type="simple">https://binary.pensoft.net/fig/497579</uri></graphic></fig></tp:treatment-sec><ref-list><ref id="B19"><mixed-citation xmlns:xlink="http://www.w3.org/1999/xlink" xlink:type="simple"><person-group><name name-style="western"><surname>Gao</surname><given-names>YH</given-names></name><name name-style="western"><surname>Liu</surname><given-names>F</given-names></name><name name-style="western"><surname>Cai</surname><given-names>L</given-names></name></person-group> (<year>2016</year>) <article-title>Unravelling <italic><tp:taxon-name><tp:taxon-name-part taxon-name-part-type="genus">Diaporthe</tp:taxon-name-part></tp:taxon-name></italic> species associated with <italic><tp:taxon-name><tp:taxon-name-part taxon-name-part-type="genus">Camellia</tp:taxon-name-part></tp:taxon-name></italic>.</article-title><source>Systematics and Biodiversity</source><volume>14</volume>(<issue>1</issue>): <fpage>102</fpage>–<lpage>117</lpage>. <ext-link xlink:type="simple" ext-link-type="doi" xlink:href="10.1080/14772000.2015.1101027">https://doi.org/10.1080/14772000.2015.1101027</ext-link></mixed-citation></ref></ref-list></tp:taxon-treatment>
