# Supplementary material for: Morphological and molecular identification of Diaporthe species in south-western China, with description of eight new species
Source: MycoKeys. 2021 Jan 14;77:65–95. doi: 10.3897/mycokeys.77.59852 (PMC7819953; doi:10.3897/mycokeys.77.59852)
Supplement: XML Treatment for Diaporthe heterostemmatis [file mycokeys.77.59852-treatment4.xml]

<!DOCTYPE tp:taxon-treatment
  PUBLIC "-//TaxonX//DTD Taxonomic Treatment Publishing DTD v0 20100105//EN" "tax-treatment-NSO.dtd">
<tp:taxon-treatment xmlns:tp="http://www.plazi.org/taxpub"><tp:treatment-meta><kwd-group><label>Taxon classification</label><kwd><named-content xmlns:xlink="http://www.w3.org/1999/xlink" content-type="kingdom">Fungi</named-content></kwd></kwd-group><mixed-citation publication-type="journal"><person-group><name><surname>Sun</surname><given-names>Wenxiu</given-names></name><name><surname>Huang</surname><given-names>Shengting</given-names></name><name><surname>Xia</surname><given-names>Jiwen</given-names></name><name><surname>Zhang</surname><given-names>Xiuguo</given-names></name><name><surname>Li</surname><given-names>Zhuang</given-names></name></person-group><article-title>Morphological and molecular identification of <italic><tp:taxon-name><tp:taxon-name-part taxon-name-part-type="genus" reg="Diaporthe">Diaporthe</tp:taxon-name-part></tp:taxon-name></italic> species in south-western China, with description of eight new species</article-title><source>MycoKeys</source><day>14</day><month>1</month><year>2021</year><volume>77</volume><fpage>65</fpage><lpage>95</lpage><pub-id pub-id-type="doi">10.3897/mycokeys.77.59852</pub-id></mixed-citation></tp:treatment-meta><tp:nomenclature><tp:taxon-name><object-id xmlns:xlink="http://www.w3.org/1999/xlink" content-type="arpha" xlink:type="simple">DF618B9F-FD4E-5BD1-A075-81F27B2272B0</object-id>
              <tp:taxon-name-part taxon-name-part-type="genus" reg="Diaporthe">Diaporthe</tp:taxon-name-part>
              <tp:taxon-name-part taxon-name-part-type="species" reg="heterostemmatis">heterostemmatis</tp:taxon-name-part>
              <object-id xmlns:xlink="http://www.w3.org/1999/xlink" content-type="mycobank" xlink:type="simple">837593</object-id>
            </tp:taxon-name><tp:taxon-authority>S.T. Huang, J.W. Xia, X.G. Zhang &amp; Z. Li</tp:taxon-authority><tp:taxon-status xmlns:xlink="http://www.w3.org/1999/xlink" xlink:type="simple">sp. nov.</tp:taxon-status><xref ref-type="fig" rid="F6">Figure 5</xref></tp:nomenclature><tp:treatment-sec sec-type="etymology" id="SECID0E5FDI"><title>Etymology.</title><p>Named after the host <italic><tp:taxon-name><tp:taxon-name-part taxon-name-part-type="genus" reg="Heterostemma">Heterostemma</tp:taxon-name-part> <tp:taxon-name-part taxon-name-part-type="species" reg="grandiflorum">grandiflorum</tp:taxon-name-part></tp:taxon-name></italic> on which it was collected.</p></tp:treatment-sec><tp:treatment-sec sec-type="diagnosis" id="SECID0EPGDI"><title>Diagnosis.</title><p><italic><tp:taxon-name><tp:taxon-name-part taxon-name-part-type="genus" reg="Diaporthe">Diaporthe</tp:taxon-name-part> <tp:taxon-name-part taxon-name-part-type="species" reg="heterostemmatis">heterostemmatis</tp:taxon-name-part></tp:taxon-name></italic> differs from its closest phylogenetic species <italic><tp:taxon-name><tp:taxon-name-part taxon-name-part-type="genus" reg="Diaporthe">D.</tp:taxon-name-part> <tp:taxon-name-part taxon-name-part-type="species" reg="subellipicola">subellipicola</tp:taxon-name-part></tp:taxon-name></italic> S.K. Huang &amp; K.D. Hyde in <abbrev xmlns:xlink="http://www.w3.org/1999/xlink" xlink:title="internal transcribed spacer region" id="ABBRID0ELHDI" xlink:type="simple">ITS</abbrev>, <italic><abbrev xmlns:xlink="http://www.w3.org/1999/xlink" xlink:title="β-tubulin" id="ABBRID0EQHDI" xlink:type="simple">TUB</abbrev></italic> and <italic><abbrev xmlns:xlink="http://www.w3.org/1999/xlink" xlink:title="translation elongation factor 1-α" id="ABBRID0EVHDI" xlink:type="simple">TEF</abbrev></italic> loci based on the alignments deposited in Tree-BASE.</p><fig id="F6" position="float" orientation="portrait"><object-id xmlns:xlink="http://www.w3.org/1999/xlink" content-type="doi" xlink:type="simple">10.3897/mycokeys.77.59852.figure5</object-id><object-id xmlns:xlink="http://www.w3.org/1999/xlink" content-type="arpha" xlink:type="simple">B2A39E57-4B12-501C-AE86-3D624DAA5F8F</object-id><label>Figure 5.</label><caption><p><italic><tp:taxon-name><tp:taxon-name-part taxon-name-part-type="genus" reg="Diaporthe">Diaporthe</tp:taxon-name-part> <tp:taxon-name-part taxon-name-part-type="species" reg="heterostemmatis">heterostemmatis</tp:taxon-name-part></tp:taxon-name></italic> (SAUCC194.85) <bold>a</bold> leaf of host plant <bold>b, c</bold> surface (<bold>b</bold>) and reverse (<bold>c</bold>) sides of colony, after incubation for 15 days on <abbrev xmlns:xlink="http://www.w3.org/1999/xlink" xlink:title="potato dextrose agar" id="ABBRID0EUIDI" xlink:type="simple">PDA</abbrev><bold>d</bold> conidiomata on <abbrev xmlns:xlink="http://www.w3.org/1999/xlink" xlink:title="potato dextrose agar" id="ABBRID0E1IDI" xlink:type="simple">PDA</abbrev><bold>e, f</bold> conidiophores and conidiogenous cells <bold>g</bold> beta conidia <bold>h</bold> Alpha conidia <bold>i, j</bold> alpha conidia and beta conidia. Scale bars: 10 μm (<bold>e–j</bold>).</p></caption><graphic xmlns:xlink="http://www.w3.org/1999/xlink" xlink:href="mycokeys-77-065-g005.jpg" position="float" orientation="portrait" xlink:type="simple" id="oo_497508.jpg"><uri content-type="original_file" xlink:type="simple">https://binary.pensoft.net/fig/497508</uri></graphic></fig></tp:treatment-sec><tp:treatment-sec sec-type="material" id="SECID0ENJDI"><title>Type.</title><p>China, Yunnan Province: Xishuangbanna Tropical Botanical Garden, Chinese Academy of Sciences, on infected leaves of <italic><tp:taxon-name><tp:taxon-name-part taxon-name-part-type="genus" reg="Heterostemma">Heterostemma</tp:taxon-name-part> <tp:taxon-name-part taxon-name-part-type="species" reg="grandiflorum">grandiflorum</tp:taxon-name-part></tp:taxon-name></italic>. 19 April 2019, S.T. Huang, HSAUP194.85, holotype, ex-holotype living culture SAUCC194.85.</p></tp:treatment-sec><tp:treatment-sec sec-type="description" id="SECID0E5JDI"><title>Description.</title><p>Asexual morph: Conidiomata pycnidial, 3–5 pycnidia grouped together, globose, black, erumpent, exuding creamy to yellowish conidial droplets from ostioles. Conidiophores hyaline, septate, branched, elliptical or cylindrical, straight to sinuous, 6.5–10.5 × 2.5–4.5 μm. Conidiogenous cells 5.3–11.8 × 1.5–3.2 μm, phialidic, cylindrical, enlarged towards the base, tapering towards the apex, slightly curved, neck up to 5.5 μm long, 2.0 μm wide. Alpha conidia, hyaline, smooth, aseptate, ellipsoidal, biguttulate, apex subobtuse, base subtruncate, 5.8–7.5 × 2.5–3.3 µm (mean = 6.5 × 3.0 μm, n = 20). Beta conidia hyaline, aseptate, filiform, few guttulate, hooked and mostly curved through 90–180°, tapering towards both ends, 16.0–22.7 × 1.0–1.5 µm (mean = 20.4 × 1.2 μm, n = 20). Gamma conidia and sexual morph not observed.</p></tp:treatment-sec><tp:treatment-sec sec-type="description" id="SECID0EDKDI"><title>Culture characteristics.</title><p>Pure culture was isolated by subbing hyphal tips growing from surface sterilized plant material. Colonies on <abbrev xmlns:xlink="http://www.w3.org/1999/xlink" xlink:title="potato dextrose agar" id="ABBRID0EJKDI" xlink:type="simple">PDA</abbrev> cover the Petri dish diameter after incubation for 15 days in dark conditions at 25 °C. Aerial mycelium white, cottony, feathery, with concentric zonation, white on surface side, pale brown to black on reverse side.</p></tp:treatment-sec><tp:treatment-sec sec-type="Additional specimen examined" id="SECID0ENKDI"><title>Additional specimen examined.</title><p>China, Yunnan Province: Xishuangbanna Tropical Botanical Garden, Chinese Academy of Sciences, on infected leaves of <italic><tp:taxon-name><tp:taxon-name-part taxon-name-part-type="genus" reg="Camellia">Camellia</tp:taxon-name-part> <tp:taxon-name-part taxon-name-part-type="species" reg="sinensis">sinensis</tp:taxon-name-part></tp:taxon-name></italic>. 19 April 2019, S.T. Huang, HSAUP194.102 paratype; living culture SAUCC194.102.</p></tp:treatment-sec><tp:treatment-sec sec-type="notes" id="SECID0E5KDI"><title>Notes.</title><p>This new species is proposed as the molecular data showed it forms a distinct clade with high support (<abbrev xmlns:xlink="http://www.w3.org/1999/xlink" xlink:title="maximum likelihood" id="ABBRID0EELDI" xlink:type="simple">ML</abbrev>/<abbrev xmlns:xlink="http://www.w3.org/1999/xlink" xlink:title="Bayesian inference" id="ABBRID0EILDI" xlink:type="simple">BI</abbrev>=98/1) and it appears most closely related to <italic><tp:taxon-name><tp:taxon-name-part taxon-name-part-type="genus" reg="Diaporthe">D.</tp:taxon-name-part> <tp:taxon-name-part taxon-name-part-type="species" reg="subellipicola">subellipicola</tp:taxon-name-part></tp:taxon-name></italic>. <italic><tp:taxon-name><tp:taxon-name-part taxon-name-part-type="genus" reg="Diaporthe">Diaporthe</tp:taxon-name-part> <tp:taxon-name-part taxon-name-part-type="species" reg="heterostemmatis">heterostemmatis</tp:taxon-name-part></tp:taxon-name></italic> can be distinguished from <italic><tp:taxon-name><tp:taxon-name-part taxon-name-part-type="genus" reg="Diaporthe">D.</tp:taxon-name-part> <tp:taxon-name-part taxon-name-part-type="species" reg="subellipicola">subellipicola</tp:taxon-name-part></tp:taxon-name></italic> by 57 nucleotides in concatenated alignment, in which 8 were distinct in the <abbrev xmlns:xlink="http://www.w3.org/1999/xlink" xlink:title="internal transcribed spacer region" id="ABBRID0ENMDI" xlink:type="simple">ITS</abbrev> region, 28 in the <italic><abbrev xmlns:xlink="http://www.w3.org/1999/xlink" xlink:title="β-tubulin" id="ABBRID0ESMDI" xlink:type="simple">TUB</abbrev></italic> region and 21 in the <italic><abbrev xmlns:xlink="http://www.w3.org/1999/xlink" xlink:title="translation elongation factor 1-α" id="ABBRID0EXMDI" xlink:type="simple">TEF</abbrev></italic> region. Morphologically, <italic><tp:taxon-name><tp:taxon-name-part taxon-name-part-type="genus" reg="Diaporthe">D.</tp:taxon-name-part> <tp:taxon-name-part taxon-name-part-type="species" reg="subellipicola">subellipicola</tp:taxon-name-part></tp:taxon-name></italic> was observed only on the basis of the sexual morph and culture characteristics (<xref ref-type="bibr" rid="B32">Hyde et al. 2018</xref>).</p></tp:treatment-sec><ref-list><ref id="B32"><mixed-citation xmlns:xlink="http://www.w3.org/1999/xlink" xlink:type="simple"><person-group><name name-style="western"><surname>Hyde</surname><given-names>KD</given-names></name><name name-style="western"><surname>Chaiwan</surname><given-names>N</given-names></name><name name-style="western"><surname>Norphanphoun</surname><given-names>C</given-names></name><name name-style="western"><surname>Boonmee</surname><given-names>S</given-names></name><name name-style="western"><surname>Camporesi</surname><given-names>E</given-names></name><name name-style="western"><surname>Chethana</surname><given-names>KWT</given-names></name><name name-style="western"><surname>Dayarathne</surname><given-names>MC</given-names></name><name name-style="western"><surname>de Silva</surname><given-names>IN</given-names></name><name name-style="western"><surname>Dissanayake</surname><given-names>AJ</given-names></name><name name-style="western"><surname>Ekanayaka</surname><given-names>AH</given-names></name></person-group> (<year>2018</year>) <article-title>Mycosphere notes 169–224.</article-title><source>Mycosphere</source><volume>9</volume>(<issue>2</issue>): <fpage>271</fpage>–<lpage>430</lpage>. <ext-link xlink:type="simple" ext-link-type="doi" xlink:href="10.5943/mycosphere/9/2/8">https://doi.org/10.5943/mycosphere/9/2/8</ext-link></mixed-citation></ref></ref-list></tp:taxon-treatment>
