# Supplementary material for: Morphological and molecular identification of Diaporthe species in south-western China, with description of eight new species
Source: MycoKeys. 2021 Jan 14;77:65–95. doi: 10.3897/mycokeys.77.59852 (PMC7819953; doi:10.3897/mycokeys.77.59852)
Supplement: XML Treatment for Diaporthe lutescens [file mycokeys.77.59852-treatment6.xml]

<!DOCTYPE tp:taxon-treatment
  PUBLIC "-//TaxonX//DTD Taxonomic Treatment Publishing DTD v0 20100105//EN" "tax-treatment-NSO.dtd">
<tp:taxon-treatment xmlns:tp="http://www.plazi.org/taxpub"><tp:treatment-meta><kwd-group><label>Taxon classification</label><kwd><named-content xmlns:xlink="http://www.w3.org/1999/xlink" content-type="kingdom">Fungi</named-content></kwd></kwd-group><mixed-citation publication-type="journal"><person-group><name><surname>Sun</surname><given-names>Wenxiu</given-names></name><name><surname>Huang</surname><given-names>Shengting</given-names></name><name><surname>Xia</surname><given-names>Jiwen</given-names></name><name><surname>Zhang</surname><given-names>Xiuguo</given-names></name><name><surname>Li</surname><given-names>Zhuang</given-names></name></person-group><article-title>Morphological and molecular identification of <italic><tp:taxon-name><tp:taxon-name-part taxon-name-part-type="genus" reg="Diaporthe">Diaporthe</tp:taxon-name-part></tp:taxon-name></italic> species in south-western China, with description of eight new species</article-title><source>MycoKeys</source><day>14</day><month>1</month><year>2021</year><volume>77</volume><fpage>65</fpage><lpage>95</lpage><pub-id pub-id-type="doi">10.3897/mycokeys.77.59852</pub-id></mixed-citation></tp:treatment-meta><tp:nomenclature><tp:taxon-name><object-id xmlns:xlink="http://www.w3.org/1999/xlink" content-type="arpha" xlink:type="simple">4498E3D7-93FF-51B4-8A51-F81894354C95</object-id>
              <tp:taxon-name-part taxon-name-part-type="genus" reg="Diaporthe">Diaporthe</tp:taxon-name-part>
              <tp:taxon-name-part taxon-name-part-type="species" reg="lutescens">lutescens</tp:taxon-name-part>
              <object-id xmlns:xlink="http://www.w3.org/1999/xlink" content-type="mycobank" xlink:type="simple">837597</object-id>
            </tp:taxon-name><tp:taxon-authority>S.T. Huang, J.W. Xia, X.G. Zhang &amp; Z. Li</tp:taxon-authority><tp:taxon-status xmlns:xlink="http://www.w3.org/1999/xlink" xlink:type="simple">sp. nov.</tp:taxon-status><xref ref-type="fig" rid="F8">Figure 7</xref></tp:nomenclature><tp:treatment-sec sec-type="etymology" id="SECID0E2WDI"><title>Etymology.</title><p>Named after the host <italic><tp:taxon-name><tp:taxon-name-part taxon-name-part-type="genus" reg="Chrysalidocarpus">Chrysalidocarpus</tp:taxon-name-part> <tp:taxon-name-part taxon-name-part-type="species" reg="lutescens">lutescens</tp:taxon-name-part></tp:taxon-name></italic> on which it was collected.</p></tp:treatment-sec><tp:treatment-sec sec-type="diagnosis" id="SECID0EMXDI"><title>Diagnosis.</title><p><italic><tp:taxon-name><tp:taxon-name-part taxon-name-part-type="genus" reg="Diaporthe">Diaporthe</tp:taxon-name-part> <tp:taxon-name-part taxon-name-part-type="species" reg="lutescens">lutescens</tp:taxon-name-part></tp:taxon-name></italic> differs from <italic><tp:taxon-name><tp:taxon-name-part taxon-name-part-type="genus" reg="Diaporthe">D.</tp:taxon-name-part> <tp:taxon-name-part taxon-name-part-type="species" reg="pterocarpi">pterocarpi</tp:taxon-name-part></tp:taxon-name></italic> (S. Hughes) D. Udayanga et al. and <italic><tp:taxon-name><tp:taxon-name-part taxon-name-part-type="genus" reg="Diaporthe">D.</tp:taxon-name-part> <tp:taxon-name-part taxon-name-part-type="species" reg="pseudoinconspicua">pseudoinconspicua</tp:taxon-name-part></tp:taxon-name></italic> T.G.L. Oliveira et al. in longer beta conidia and the types of conidia.</p><fig id="F8" position="float" orientation="portrait"><object-id xmlns:xlink="http://www.w3.org/1999/xlink" content-type="doi" xlink:type="simple">10.3897/mycokeys.77.59852.figure7</object-id><object-id xmlns:xlink="http://www.w3.org/1999/xlink" content-type="arpha" xlink:type="simple">00E2F437-6EFF-55C0-970C-6288EAAD8E35</object-id><label>Figure 7.</label><caption><p><italic><tp:taxon-name><tp:taxon-name-part taxon-name-part-type="genus" reg="Diaporthe">Diaporthe</tp:taxon-name-part> <tp:taxon-name-part taxon-name-part-type="species" reg="lutescens">lutescens</tp:taxon-name-part></tp:taxon-name></italic> (SAUCC194.36) <bold>a</bold> leaves of host plant <bold>b, c</bold> surface (<bold>b</bold>) and reverse (<bold>c</bold>) sides of colony after incubation for 15 days on <abbrev xmlns:xlink="http://www.w3.org/1999/xlink" xlink:title="potato dextrose agar" id="ABBRID0EOZDI" xlink:type="simple">PDA</abbrev><bold>d</bold> conidiomata <bold>e–g</bold> conidiophores and conidiogenous cells <bold>h, i</bold> beta conidia. Scale bars: 10 μm (<bold>e–i</bold>).</p></caption><graphic xmlns:xlink="http://www.w3.org/1999/xlink" xlink:href="mycokeys-77-065-g007.jpg" position="float" orientation="portrait" xlink:type="simple" id="oo_497510.jpg"><uri content-type="original_file" xlink:type="simple">https://binary.pensoft.net/fig/497510</uri></graphic></fig></tp:treatment-sec><tp:treatment-sec sec-type="material" id="SECID0E6ZDI"><title>Type.</title><p>China, Yunnan Province: Xishuangbanna Tropical Botanical Garden, Chinese Academy of Sciences, on leaves of <italic><tp:taxon-name><tp:taxon-name-part taxon-name-part-type="genus" reg="Chrysalidocarpus">Chrysalidocarpus</tp:taxon-name-part> <tp:taxon-name-part taxon-name-part-type="species" reg="lutescens">lutescens</tp:taxon-name-part></tp:taxon-name></italic>. 19 April 2019, S.T. Huang, HSAUP194.36, holotype, ex-holotype living culture SAUCC194.36.</p></tp:treatment-sec><tp:treatment-sec sec-type="description" id="SECID0EQ1DI"><title>Description.</title><p>Asexual morph: Conidiomata pycnidial, scattered or aggregated, black, erumpent, slightly raised above the surface of the culture medium, subglobose, exuding white creamy conidial droplets from central ostioles after 30 days incubation in light condition at 25 °C on <abbrev xmlns:xlink="http://www.w3.org/1999/xlink" xlink:title="potato dextrose agar" id="ABBRID0EW1DI" xlink:type="simple">PDA</abbrev>; pycnidial wall consists of black to dark brown, thin-walled cells. Conidiophores 10.2–17.0 × 1.8–3.0 μm, hyaline, unbranched, subcylindrical, septate, smooth, straight or slightly curved, obtuse at the apex, widened at base. Conidiogenous cells 5.7–9.1 × 1.4–2.6 μm, phialidic, cylindrical, terminal, straight to sinuous, tapering towards the apex. Beta conidia 20.8–28.8 × 1.2–2.0 μm (mean = 25.3 × 1.4 μm, n = 20), filiform, hyaline, straight or slightly curved, aseptate, base subtruncate, enlarged towards the apex. Alpha conidia and gamma conidia not observed.</p></tp:treatment-sec><tp:treatment-sec sec-type="description" id="SECID0E11DI"><title>Culture characteristics.</title><p>Pure culture was isolated by subbing hyphal tips growing from surface sterilized infected plant material. Colonies on <abbrev xmlns:xlink="http://www.w3.org/1999/xlink" xlink:title="potato dextrose agar" id="ABBRID0EA2DI" xlink:type="simple">PDA</abbrev> cover the petri plate diameter after incubation for 15 days in dark conditions at 25 °C, initially white, becoming grayish, reverse pale brown, with concentric rings of dense and sparse hyphae, irregular margin, fluffy aerial mycelium. Pycnidia formed in 15 days.</p></tp:treatment-sec><tp:treatment-sec sec-type="notes" id="SECID0EE2DI"><title>Notes.</title><p>From the phylotree, seen on Fig. <xref ref-type="fig" rid="F1">1</xref>, <italic><tp:taxon-name><tp:taxon-name-part taxon-name-part-type="genus" reg="Diaporthe">Diaporthe</tp:taxon-name-part> <tp:taxon-name-part taxon-name-part-type="species" reg="lutescens">lutescens</tp:taxon-name-part></tp:taxon-name></italic> forms an independent clade and is phylogenetically distinct from <italic><tp:taxon-name><tp:taxon-name-part taxon-name-part-type="genus" reg="Diaporthe">D.</tp:taxon-name-part> <tp:taxon-name-part taxon-name-part-type="species" reg="pterocarpi">pterocarpi</tp:taxon-name-part></tp:taxon-name></italic> and <italic><tp:taxon-name><tp:taxon-name-part taxon-name-part-type="genus" reg="Diaporthe">D.</tp:taxon-name-part> <tp:taxon-name-part taxon-name-part-type="species" reg="pseudoinconspicua">pseudoinconspicua</tp:taxon-name-part></tp:taxon-name></italic>. <italic><tp:taxon-name><tp:taxon-name-part taxon-name-part-type="genus" reg="Diaporthe">Diaporthe</tp:taxon-name-part> <tp:taxon-name-part taxon-name-part-type="species" reg="lutescens">lutescens</tp:taxon-name-part></tp:taxon-name></italic> can be distinguished from <italic><tp:taxon-name><tp:taxon-name-part taxon-name-part-type="genus" reg="Diaporthe">D.</tp:taxon-name-part> <tp:taxon-name-part taxon-name-part-type="species" reg="pterocarpi">pterocarpi</tp:taxon-name-part></tp:taxon-name></italic> in <abbrev xmlns:xlink="http://www.w3.org/1999/xlink" xlink:title="internal transcribed spacer region" id="ABBRID0EF4DI" xlink:type="simple">ITS</abbrev>, <italic><abbrev xmlns:xlink="http://www.w3.org/1999/xlink" xlink:title="β-tubulin" id="ABBRID0EK4DI" xlink:type="simple">TUB</abbrev></italic>, <italic><abbrev xmlns:xlink="http://www.w3.org/1999/xlink" xlink:title="translation elongation factor 1-α" id="ABBRID0EP4DI" xlink:type="simple">TEF</abbrev></italic> and <italic><abbrev xmlns:xlink="http://www.w3.org/1999/xlink" xlink:title="calmodulin" id="ABBRID0EU4DI" xlink:type="simple">CAL</abbrev></italic> loci by 77 nucleotide differences in concatenated alignment (43 in <abbrev xmlns:xlink="http://www.w3.org/1999/xlink" xlink:title="internal transcribed spacer region" id="ABBRID0EY4DI" xlink:type="simple">ITS</abbrev>, 2 in <italic><abbrev xmlns:xlink="http://www.w3.org/1999/xlink" xlink:title="β-tubulin" id="ABBRID0E44DI" xlink:type="simple">TUB</abbrev></italic>, 29 in <italic><abbrev xmlns:xlink="http://www.w3.org/1999/xlink" xlink:title="translation elongation factor 1-α" id="ABBRID0EC5DI" xlink:type="simple">TEF</abbrev></italic> and 17 in <italic><abbrev xmlns:xlink="http://www.w3.org/1999/xlink" xlink:title="calmodulin" id="ABBRID0EH5DI" xlink:type="simple">CAL</abbrev></italic>), and from <italic><tp:taxon-name><tp:taxon-name-part taxon-name-part-type="genus" reg="Diaporthe">D.</tp:taxon-name-part> <tp:taxon-name-part taxon-name-part-type="species" reg="pseudoinconspicua">pseudoinconspicua</tp:taxon-name-part></tp:taxon-name></italic> in <abbrev xmlns:xlink="http://www.w3.org/1999/xlink" xlink:title="internal transcribed spacer region" id="ABBRID0EW5DI" xlink:type="simple">ITS</abbrev>, <italic><abbrev xmlns:xlink="http://www.w3.org/1999/xlink" xlink:title="β-tubulin" id="ABBRID0E25DI" xlink:type="simple">TUB</abbrev></italic>, <italic><abbrev xmlns:xlink="http://www.w3.org/1999/xlink" xlink:title="translation elongation factor 1-α" id="ABBRID0EA6DI" xlink:type="simple">TEF</abbrev></italic>, <italic><abbrev xmlns:xlink="http://www.w3.org/1999/xlink" xlink:title="calmodulin" id="ABBRID0EF6DI" xlink:type="simple">CAL</abbrev></italic> and <italic><abbrev xmlns:xlink="http://www.w3.org/1999/xlink" xlink:title="histone" xlink:type="simple">HIS</abbrev></italic> loci by 65 nucleotide differences (18 in <abbrev xmlns:xlink="http://www.w3.org/1999/xlink" xlink:title="internal transcribed spacer region" id="ABBRID0EU6DI" xlink:type="simple">ITS</abbrev>, 3 in <italic><abbrev xmlns:xlink="http://www.w3.org/1999/xlink" xlink:title="β-tubulin" id="ABBRID0EZ6DI" xlink:type="simple">TUB</abbrev></italic>, 23 in <italic><abbrev xmlns:xlink="http://www.w3.org/1999/xlink" xlink:title="translation elongation factor 1-α" id="ABBRID0E56DI" xlink:type="simple">TEF</abbrev></italic>, 8 in <italic><abbrev xmlns:xlink="http://www.w3.org/1999/xlink" xlink:title="calmodulin" id="ABBRID0EEAAK" xlink:type="simple">CAL</abbrev></italic> and 13 in <italic><abbrev xmlns:xlink="http://www.w3.org/1999/xlink" xlink:title="histone" xlink:type="simple">HIS</abbrev></italic>). Moreover, <italic><tp:taxon-name><tp:taxon-name-part taxon-name-part-type="genus" reg="Diaporthe">D.</tp:taxon-name-part> <tp:taxon-name-part taxon-name-part-type="species" reg="lutescens">lutescens</tp:taxon-name-part></tp:taxon-name></italic> differs from <italic><tp:taxon-name><tp:taxon-name-part taxon-name-part-type="genus" reg="Diaporthe">D.</tp:taxon-name-part> <tp:taxon-name-part taxon-name-part-type="species" reg="pterocarpi">pterocarpi</tp:taxon-name-part></tp:taxon-name></italic> and <italic><tp:taxon-name><tp:taxon-name-part taxon-name-part-type="genus" reg="Diaporthe">D.</tp:taxon-name-part> <tp:taxon-name-part taxon-name-part-type="species" reg="pseudoinconspicua">pseudoinconspicua</tp:taxon-name-part></tp:taxon-name></italic> in having longer beta conidia (20.8–28.8 × 1.2–2.0 vs. 16.0–23.4 × 1.0–1.4 μm, and 20.8–28.8 × 1.2–2.0 vs. 18.0–21.0 × 1.0–1.5 μm). Furthermore, <italic><tp:taxon-name><tp:taxon-name-part taxon-name-part-type="genus" reg="Diaporthe">Diaporthe</tp:taxon-name-part> <tp:taxon-name-part taxon-name-part-type="species" reg="pterocarpi">pterocarpi</tp:taxon-name-part></tp:taxon-name></italic> and <italic><tp:taxon-name><tp:taxon-name-part taxon-name-part-type="genus" reg="Diaporthe">D.</tp:taxon-name-part> <tp:taxon-name-part taxon-name-part-type="species" reg="pseudoinconspicua">pseudoinconspicua</tp:taxon-name-part></tp:taxon-name></italic> can produce α-conidia, but <italic><tp:taxon-name><tp:taxon-name-part taxon-name-part-type="genus" reg="Diaporthe">D.</tp:taxon-name-part> <tp:taxon-name-part taxon-name-part-type="species" reg="lutescens">lutescens</tp:taxon-name-part></tp:taxon-name></italic> cannot (<xref ref-type="bibr" rid="B10">Crous et al. 2018a</xref>; <xref ref-type="bibr" rid="B2">Broge et al. 2020</xref>).</p></tp:treatment-sec><tp:treatment-sec><!--Section generated to contain objects referenced in tp:taxon-treatment.--><fig id="F1" position="float" orientation="portrait"><object-id xmlns:xlink="http://www.w3.org/1999/xlink" content-type="doi" xlink:type="simple">10.3897/mycokeys.77.59852.figure1</object-id><object-id xmlns:xlink="http://www.w3.org/1999/xlink" content-type="arpha" xlink:type="simple">91F3C933-1221-5C4F-8A3C-33690C76731F</object-id><label>Figure 1.</label><caption><p>Phylogram of <italic><tp:taxon-name><tp:taxon-name-part taxon-name-part-type="genus" reg="Diaporthe">Diaporthe</tp:taxon-name-part></tp:taxon-name></italic> based on combined <abbrev xmlns:xlink="http://www.w3.org/1999/xlink" xlink:title="internal transcribed spacer region" id="ABBRID0EPBCI" xlink:type="simple">ITS</abbrev>, <italic><abbrev xmlns:xlink="http://www.w3.org/1999/xlink" xlink:title="β-tubulin" id="ABBRID0EUBCI" xlink:type="simple">TUB</abbrev></italic>, <italic><abbrev xmlns:xlink="http://www.w3.org/1999/xlink" xlink:title="translation elongation factor 1-α" id="ABBRID0EZBCI" xlink:type="simple">TEF</abbrev></italic>, <italic><abbrev xmlns:xlink="http://www.w3.org/1999/xlink" xlink:title="calmodulin" id="ABBRID0E5BCI" xlink:type="simple">CAL</abbrev></italic> and <italic><abbrev xmlns:xlink="http://www.w3.org/1999/xlink" xlink:title="histone" xlink:type="simple">HIS</abbrev></italic> genes. The <abbrev xmlns:xlink="http://www.w3.org/1999/xlink" xlink:title="maximum likelihood" id="ABBRID0ENCCI" xlink:type="simple">ML</abbrev> and <abbrev xmlns:xlink="http://www.w3.org/1999/xlink" xlink:title="Bayesian inference" id="ABBRID0ERCCI" xlink:type="simple">BI</abbrev> bootstrap support values above 50% and 0.90 BYPP are shown at the first and second position, respectively. Strains marked with “*” are ex-type or ex-epitype. Strains from this study are shown in red. Three branches were shortened to fit the page size – these are indicated by symbol (//) with indication number showing how many times they are shortened.</p></caption><graphic xmlns:xlink="http://www.w3.org/1999/xlink" xlink:href="mycokeys-77-065-g001.jpg" position="float" orientation="portrait" xlink:type="simple" id="oo_497579.jpg"><uri content-type="original_file" xlink:type="simple">https://binary.pensoft.net/fig/497579</uri></graphic></fig></tp:treatment-sec><ref-list><ref id="B10"><mixed-citation xmlns:xlink="http://www.w3.org/1999/xlink" xlink:type="simple"><person-group><name name-style="western"><surname>Crous</surname><given-names>PW</given-names></name><name name-style="western"><surname>Wingfield</surname><given-names>MJ</given-names></name><name name-style="western"><surname>Burgess</surname><given-names>TI</given-names></name><name name-style="western"><surname>Hardy</surname><given-names>GEStJ</given-names></name><name name-style="western"><surname>Gene</surname><given-names>J</given-names></name><name name-style="western"><surname>Guarro</surname><given-names>J</given-names></name><name name-style="western"><surname>Baseia</surname><given-names>IG</given-names></name><name name-style="western"><surname>Garcia</surname><given-names>D</given-names></name><name name-style="western"><surname>Gusmao</surname><given-names>LFP</given-names></name><name name-style="western"><surname>Souza-Motta</surname><given-names>CM</given-names></name></person-group> (<year>2018a</year>) <article-title>Fungal planet description sheets: 716–784.</article-title><source>Persoonia</source><volume>40</volume>(<issue>1</issue>): <fpage>240</fpage>–<lpage>393</lpage>.</mixed-citation></ref><ref id="B2"><mixed-citation xmlns:xlink="http://www.w3.org/1999/xlink" xlink:type="simple"><person-group><name name-style="western"><surname>Broge</surname><given-names>M</given-names></name><name name-style="western"><surname>Howard</surname><given-names>A</given-names></name><name name-style="western"><surname>Biles</surname><given-names>CL</given-names></name><name name-style="western"><surname>Udayanga</surname><given-names>D</given-names></name><name name-style="western"><surname>Taff</surname><given-names>H</given-names></name><name name-style="western"><surname>Dudley</surname><given-names>L</given-names></name><name name-style="western"><surname>Bruton</surname><given-names>BD</given-names></name></person-group> (<year>2020</year>) <article-title>First report of <italic><tp:taxon-name><tp:taxon-name-part taxon-name-part-type="genus">Diaporthe</tp:taxon-name-part></tp:taxon-name></italic> fruit rot of melons caused by <italic><tp:taxon-name><tp:taxon-name-part taxon-name-part-type="genus">D.</tp:taxon-name-part> <tp:taxon-name-part taxon-name-part-type="species">Pterocarpi</tp:taxon-name-part></tp:taxon-name></italic> in Costa Rica.</article-title><source>Plant Disease</source><volume>104</volume>(<issue>5</issue>): <fpage>1550</fpage>–<lpage>1550</lpage>. <ext-link xlink:type="simple" ext-link-type="doi" xlink:href="10.1094/PDIS-08-19-1655-PDN">https://doi.org/10.1094/PDIS-08-19-1655-PDN</ext-link></mixed-citation></ref></ref-list></tp:taxon-treatment>
