# Supplementary material for: Morphological and molecular identification of Diaporthe species in south-western China, with description of eight new species
Source: MycoKeys. 2021 Jan 14;77:65–95. doi: 10.3897/mycokeys.77.59852 (PMC7819953; doi:10.3897/mycokeys.77.59852)
Supplement: XML Treatment for Diaporthe melastomatis [file mycokeys.77.59852-treatment7.xml]

<!DOCTYPE tp:taxon-treatment
  PUBLIC "-//TaxonX//DTD Taxonomic Treatment Publishing DTD v0 20100105//EN" "tax-treatment-NSO.dtd">
<tp:taxon-treatment xmlns:tp="http://www.plazi.org/taxpub"><tp:treatment-meta><kwd-group><label>Taxon classification</label><kwd><named-content xmlns:xlink="http://www.w3.org/1999/xlink" content-type="kingdom">Fungi</named-content></kwd></kwd-group><mixed-citation publication-type="journal"><person-group><name><surname>Sun</surname><given-names>Wenxiu</given-names></name><name><surname>Huang</surname><given-names>Shengting</given-names></name><name><surname>Xia</surname><given-names>Jiwen</given-names></name><name><surname>Zhang</surname><given-names>Xiuguo</given-names></name><name><surname>Li</surname><given-names>Zhuang</given-names></name></person-group><article-title>Morphological and molecular identification of <italic><tp:taxon-name><tp:taxon-name-part taxon-name-part-type="genus" reg="Diaporthe">Diaporthe</tp:taxon-name-part></tp:taxon-name></italic> species in south-western China, with description of eight new species</article-title><source>MycoKeys</source><day>14</day><month>1</month><year>2021</year><volume>77</volume><fpage>65</fpage><lpage>95</lpage><pub-id pub-id-type="doi">10.3897/mycokeys.77.59852</pub-id></mixed-citation></tp:treatment-meta><tp:nomenclature><tp:taxon-name><object-id xmlns:xlink="http://www.w3.org/1999/xlink" content-type="arpha" xlink:type="simple">B3D78854-073C-5B4E-BEDA-51AE211D1FC1</object-id>
              <tp:taxon-name-part taxon-name-part-type="genus" reg="Diaporthe">Diaporthe</tp:taxon-name-part>
              <tp:taxon-name-part taxon-name-part-type="species" reg="melastomatis">melastomatis</tp:taxon-name-part>
              <object-id xmlns:xlink="http://www.w3.org/1999/xlink" content-type="mycobank" xlink:type="simple">837598</object-id>
            </tp:taxon-name><tp:taxon-authority>S.T. Huang, J.W. Xia, X.G. Zhang &amp; Z. Li</tp:taxon-authority><tp:taxon-status xmlns:xlink="http://www.w3.org/1999/xlink" xlink:type="simple">sp. nov.</tp:taxon-status><xref ref-type="fig" rid="F9">Figure 8</xref></tp:nomenclature><tp:treatment-sec sec-type="etymology" id="SECID0EKEAK"><title>Etymology.</title><p>Named after the host <italic><tp:taxon-name><tp:taxon-name-part taxon-name-part-type="genus" reg="Melastoma">Melastoma</tp:taxon-name-part> <tp:taxon-name-part taxon-name-part-type="species" reg="malabathricum">malabathricum</tp:taxon-name-part></tp:taxon-name></italic> on which it was collected.</p></tp:treatment-sec><tp:treatment-sec sec-type="diagnosis" id="SECID0E2EAK"><title>Diagnosis.</title><p><italic><tp:taxon-name><tp:taxon-name-part taxon-name-part-type="genus" reg="Diaporthe">Diaporthe</tp:taxon-name-part> <tp:taxon-name-part taxon-name-part-type="species" reg="melastomatis">melastomatis</tp:taxon-name-part></tp:taxon-name></italic> differs from <italic><tp:taxon-name><tp:taxon-name-part taxon-name-part-type="genus" reg="Diaporthe">D.</tp:taxon-name-part> <tp:taxon-name-part taxon-name-part-type="species" reg="parapterocarpi">parapterocarpi</tp:taxon-name-part></tp:taxon-name></italic> Crous in smaller α-conidia and the types of conidia.</p><fig id="F9" position="float" orientation="portrait"><object-id xmlns:xlink="http://www.w3.org/1999/xlink" content-type="doi" xlink:type="simple">10.3897/mycokeys.77.59852.figure8</object-id><object-id xmlns:xlink="http://www.w3.org/1999/xlink" content-type="arpha" xlink:type="simple">E497591D-C367-5686-8E94-FCD1026F04EB</object-id><label>Figure 8.</label><caption><p><italic><tp:taxon-name><tp:taxon-name-part taxon-name-part-type="genus" reg="Diaporthe">Diaporthe</tp:taxon-name-part> <tp:taxon-name-part taxon-name-part-type="species" reg="melastomatis">melastomatis</tp:taxon-name-part></tp:taxon-name></italic> (SAUCC194.55) <bold>a</bold> branch with leaves of host plant <bold>b, c</bold> surface (<bold>b</bold>) and reverse (<bold>c</bold>) sides of colony after incubation for 15 days on <abbrev xmlns:xlink="http://www.w3.org/1999/xlink" xlink:title="potato dextrose agar" id="ABBRID0ESGAK" xlink:type="simple">PDA</abbrev><bold>d</bold> conidiomata <bold>e, f</bold> conidiophores and conidiogenous cells <bold>g</bold> beta conidia <bold>h, i, k</bold> alpha conidia and beta conidia <bold>j</bold> alpha conidia. Scale bars: 10 μm (<bold>e–k</bold>).</p></caption><graphic xmlns:xlink="http://www.w3.org/1999/xlink" xlink:href="mycokeys-77-065-g008.jpg" position="float" orientation="portrait" xlink:type="simple" id="oo_497511.jpg"><uri content-type="original_file" xlink:type="simple">https://binary.pensoft.net/fig/497511</uri></graphic></fig></tp:treatment-sec><tp:treatment-sec sec-type="material" id="SECID0EHHAK"><title>Type.</title><p>China, Yunnan Province: Xishuangbanna Tropical Botanical Garden, Chinese Academy of Sciences, on diseased leaves of <italic><tp:taxon-name><tp:taxon-name-part taxon-name-part-type="genus" reg="Melastoma">Melastoma</tp:taxon-name-part> <tp:taxon-name-part taxon-name-part-type="species" reg="malabathricum">malabathricum</tp:taxon-name-part></tp:taxon-name></italic>. 19 April 2019, S.T. Huang, HSAUP194.55, holotype, ex-holotype living culture, SAUCC194.55.</p></tp:treatment-sec><tp:treatment-sec sec-type="description" id="SECID0EYHAK"><title>Description.</title><p>Asexual morph: Conidiomata pycnidial, subglobose to globose, black, erumpent, coated with white hyphae, thick-walled, yellowish spiral conidial cirrus exuded from ostioles. Conidiophores hyaline, smooth, septate, branched, densely aggregated, cylindric-clavate, straight to slightly sinuous, tapering towards the apex, 14.5–21.0 × 2.0–3.2 μm. Conidiogenous cells 9.5–13.0 × 1.5–2.5 μm, cylindrical, guttulate, terminal, tapering towards the base. Alpha conidia, hyaline, smooth, aseptate, oblong ellipsoidal, 2–4 guttulate, apex subobtuse, base subtruncate, 5.5–8.5 × 1.7–2.5 µm (mean = 6.8 × 2.1 μm, n = 20). Beta conidia abundant in the culture, hyaline, aseptate, filiform, multi-guttulate, sigmoid to lunate, mostly curved through 90–180°, tapering towards both ends, 25.0–33.5 × 1.1–2.0 µm (mean = 27.6 × 1.4 μm, n = 20). Gamma conidia and sexual morph not observed.</p></tp:treatment-sec><tp:treatment-sec sec-type="description" id="SECID0E4HAK"><title>Culture characteristics.</title><p>Pure culture was isolated by subbing hyphal tips growing from surface sterilized diseased material. Colonies on <abbrev xmlns:xlink="http://www.w3.org/1999/xlink" xlink:title="potato dextrose agar" id="ABBRID0EDIAK" xlink:type="simple">PDA</abbrev> cover the Petri diameter after incubation for 15 days in dark conditions at 25 °C, cottony and lobate with abundant aerial mycelium, hyphae white in the margin on surface side, with pale brown concentric ring of dense hyphae on reverse side.</p></tp:treatment-sec><tp:treatment-sec sec-type="material" id="SECID0EHIAK"><title>Additional specimens examined.</title><p>China, Yunnan Province: Xishuangbanna Tropical Botanical Garden, Chinese Academy of Sciences, 19 April 2019, S.T. Huang. On diseased leaves of <italic><tp:taxon-name><tp:taxon-name-part taxon-name-part-type="genus" reg="Millettia">Millettia</tp:taxon-name-part> <tp:taxon-name-part taxon-name-part-type="species" reg="reticulata">reticulata</tp:taxon-name-part></tp:taxon-name></italic>, HSAUP194.80 paratype, living culture SAUCC194.80; on infected leaves of <italic><tp:taxon-name><tp:taxon-name-part taxon-name-part-type="genus" reg="Camellia">Camellia</tp:taxon-name-part> <tp:taxon-name-part taxon-name-part-type="species" reg="sinensis">sinensis</tp:taxon-name-part></tp:taxon-name></italic>, HSAUP194.88 paratype, living culture SAUCC194.88.</p></tp:treatment-sec><tp:treatment-sec sec-type="notes" id="SECID0EDJAK"><title>Notes.</title><p><italic><tp:taxon-name><tp:taxon-name-part taxon-name-part-type="genus" reg="Diaporthe">Diaporthe</tp:taxon-name-part> <tp:taxon-name-part taxon-name-part-type="species" reg="melastomatis">melastomatis</tp:taxon-name-part></tp:taxon-name></italic> is introduced based on the multi-locus phylogenetic analysis, with three isolates clustering separately in a well-supported clade (<abbrev xmlns:xlink="http://www.w3.org/1999/xlink" xlink:title="maximum likelihood" id="ABBRID0EUJAK" xlink:type="simple">ML</abbrev>/<abbrev xmlns:xlink="http://www.w3.org/1999/xlink" xlink:title="Bayesian inference" id="ABBRID0EYJAK" xlink:type="simple">BI</abbrev> = 100/1). <italic><tp:taxon-name><tp:taxon-name-part taxon-name-part-type="genus" reg="Diaporthe">Diaporthe</tp:taxon-name-part> <tp:taxon-name-part taxon-name-part-type="species" reg="melastomatis">melastomatis</tp:taxon-name-part></tp:taxon-name></italic> is most closely related to <italic><tp:taxon-name><tp:taxon-name-part taxon-name-part-type="genus" reg="Diaporthe">D.</tp:taxon-name-part> <tp:taxon-name-part taxon-name-part-type="species" reg="parapterocarpi">parapterocarpi</tp:taxon-name-part></tp:taxon-name></italic>, but distinguished based on <abbrev xmlns:xlink="http://www.w3.org/1999/xlink" xlink:title="internal transcribed spacer region" id="ABBRID0ESKAK" xlink:type="simple">ITS</abbrev> and <italic><abbrev xmlns:xlink="http://www.w3.org/1999/xlink" xlink:title="β-tubulin" id="ABBRID0EXKAK" xlink:type="simple">TUB</abbrev></italic> loci from <italic><tp:taxon-name><tp:taxon-name-part taxon-name-part-type="genus" reg="Diaporthe">D.</tp:taxon-name-part> <tp:taxon-name-part taxon-name-part-type="species" reg="parapterocarpi">parapterocarpi</tp:taxon-name-part></tp:taxon-name></italic> by 32 nucleotides difference in the concatenated alignment, in which 20 are distinct in the <abbrev xmlns:xlink="http://www.w3.org/1999/xlink" xlink:title="internal transcribed spacer region" id="ABBRID0EGLAK" xlink:type="simple">ITS</abbrev> region, 12 in the <italic><abbrev xmlns:xlink="http://www.w3.org/1999/xlink" xlink:title="β-tubulin" id="ABBRID0ELLAK" xlink:type="simple">TUB</abbrev></italic> region. Morphologically, <italic><tp:taxon-name><tp:taxon-name-part taxon-name-part-type="genus" reg="Diaporthe">Diaporthe</tp:taxon-name-part> <tp:taxon-name-part taxon-name-part-type="species" reg="melastomatis">melastomatis</tp:taxon-name-part></tp:taxon-name></italic> differs from <italic><tp:taxon-name><tp:taxon-name-part taxon-name-part-type="genus" reg="Diaporthe">D.</tp:taxon-name-part> <tp:taxon-name-part taxon-name-part-type="species" reg="parapterocarpi">parapterocarpi</tp:taxon-name-part></tp:taxon-name></italic> in its smaller alpha conidia (5.5–8.5 × 1.7–2.5 vs. 8.0–10.0 × 2.5–3.0 μm). Furthermore, <italic><tp:taxon-name><tp:taxon-name-part taxon-name-part-type="genus" reg="Diaporthe">Diaporthe</tp:taxon-name-part> <tp:taxon-name-part taxon-name-part-type="species" reg="melastomatis">melastomatis</tp:taxon-name-part></tp:taxon-name></italic> can produce beta conidia, but <italic><tp:taxon-name><tp:taxon-name-part taxon-name-part-type="genus" reg="Diaporthe">D.</tp:taxon-name-part> <tp:taxon-name-part taxon-name-part-type="species" reg="parapterocarpi">parapterocarpi</tp:taxon-name-part></tp:taxon-name></italic> cannot (<xref ref-type="bibr" rid="B8">Crous et al. 2014</xref>).</p></tp:treatment-sec><ref-list><ref id="B8"><mixed-citation xmlns:xlink="http://www.w3.org/1999/xlink" xlink:type="simple"><person-group><name name-style="western"><surname>Crous</surname><given-names>PW</given-names></name><name name-style="western"><surname>Shivas</surname><given-names>RG</given-names></name><name name-style="western"><surname>Quaedvlieg</surname><given-names>W</given-names></name><name name-style="western"><surname>van der Bank</surname><given-names>M</given-names></name><name name-style="western"><surname>Zhang</surname><given-names>Y</given-names></name><name name-style="western"><surname>Summerell</surname><given-names>BA</given-names></name><name name-style="western"><surname>Guarro</surname><given-names>J</given-names></name><name name-style="western"><surname>Wingfield</surname><given-names>MJ</given-names></name><name name-style="western"><surname>Wood</surname><given-names>AR</given-names></name><name name-style="western"><surname>Alfenas</surname><given-names>AC</given-names></name></person-group> (<year>2014</year>) <article-title>Fungal planet description sheets: 214–280.</article-title><source>Persoonia</source><volume>32</volume>(<issue>1</issue>): <fpage>184</fpage>–<lpage>306</lpage>. <ext-link xlink:type="simple" ext-link-type="doi" xlink:href="10.3767/003158514X682395">https://doi.org/10.3767/003158514X682395</ext-link></mixed-citation></ref></ref-list></tp:taxon-treatment>
